# Supplementary material for: Prognosis of Acute Ischaemic Stroke Patients with Cancer: A National Inpatient Sample Study
Source: Cancers (Basel). 2021 May 3;13(9):2193. doi: 10.3390/cancers13092193 (PMC8125286; doi:10.3390/cancers13092193)
Supplement: Supplementary file 1 [file cancers-13-02193-s001.zip]

Archive with 1 entries (1 files):
- cancers-1167647-supplementary.pdf
